# Supplementary material for: Mechanochemical tuning of a kinesin motor essential for malaria parasite transmission
Source: Nat Commun. 2022 Nov 16;13:6988. doi: 10.1038/s41467-022-34710-x (PMC9669022; doi:10.1038/s41467-022-34710-x)
Supplement: Supplementary file 6 — Supplementary Data [file 41467_2022_34710_MOESM6_ESM.xlsx]

## Sheet: Sheet1
		Primer sequences
			Forward primer (5’ to 3’)	Reverse primer (5’ to 3’)
		Pbkinesin-8B-MD	TACTTCCAATCCATGAATGGTGTTACTCCGACTAGCACCAA	TATCCACCTTTACTG TTA TTA TTTAACAACCACGCTATTGCTGGTAACCA
		Pbkinesin-8B-MD∆NL	ACACTGAAATATGCGAACCGTGCCTAAAATATTAAGAATGTG	ATTGCTGGTAACCACATTCTTAATATTTTAGGCACGGTTCGC
		Pbkinesin-8B-MD_L12KIF5B	ATAGTAAACTGACTCGTCTGCTGAAAGATAGCCTGGGTG	CTACCCTCAACCAGAGCATTAATCACGTTACCCAGCGC
		Pbkinesin-8B-MD_L2KIF5B	CACAGGAGGATGTTTATAAC AATAGCGTGAAACCGCTG	AAGCAATAACGCTTTGATGC CAGCACGATCATTTTATTATCC
		Pbkinesin-8B-MD E1023A	GCCAGACCAATAACAAAGGTATGCGTATGCTGGAAGGTG	AGGTCGATCACACACAGCTTGCCCTTTTTAGTCTGTTGATAC
		Pbkinesin-8B-MD-SNAP	TAATAACAGTAAAGGTGGATACGGATC GCAATAGCGTGGTTGTTAAAATGGACAAAGACTGCGAAATGAAGCGC	TTTAACAACCACGCTATTGCTG ATCCACCTTTACTGTTATTAACCCAGCCCAGGCTTGCC
		Pbkinesin-8B-MD∆NL-SNAP	GTTCA GGTGGAGGTGGATCA ATGGACAAAGACTGCGAAATG	CCACCCAGGCTATCTTTCAG CAGACGAGTCAGTTTGCTATC
		Pfkinesin-8B-MD∆NL	AGCTAAGAACTAATAACAGTAAAGGTGGATAC	ACTGTTATTAGTTGTTAGCTCTGTTAGC
		Pfkinesin-8B-MD-SNAP	TGGGCTGGGTTAATAACAGTAAAGGTGGATAC TATCGTTGTGATGGACAAAGACTGCGAAATGAAGCGC	CTTTGTCCATCACAACGATACTGTTAGC ACTGTTATTAACCCAGCCCAGGCTTGCC
		Pfkinesin-8B-MD-SNAP(+NusA)	CATTTGCTGGGAGAACCTGTACTTCCAATC TCTGGGTACCGTAGTTGAAGCCGTATCCAATG	CTTCAACTACGGTACCCAGATCTACACC ACAGGTTCTCCCAGCAAATGTTACGGGC
		Pfkinesin-8B-MD∆NL-SNAP	GCTGGGTTAATAATAACAGTAAAGGTGGATAC AGCTAAGAACATGGACAAAGACTGCGAAATG	CTTTGTCCATGTTCTTAGCTCTGTTAGC ACTGTTATTATTAACCCAGCCCAGGCTTG
