# Supplementary material for: Mechanochemical tuning of a kinesin motor essential for malaria parasite transmission
Source: Nat Commun. 2022 Nov 16;13:6988. doi: 10.1038/s41467-022-34710-x (PMC9669022; doi:10.1038/s41467-022-34710-x)
Supplement: Supplementary file 8 — Source Data [file 41467_2022_34710_MOESM8_ESM.xlsx]

## Sheet: Fig1
Fig1b. ATPase rate (ATP/s)					Fig1c. Gliding rate (nm/s)
	Pb kinesin-8B-MD					Pbkinesin-8B-MD		Pfkinesin-8B-MD
X (μM)	Y1 (ATP/s)	Y2 (ATP/s)	Y3 (ATP/s)			39.4812		31.8917
0.585	0.229215	0.20364	0.217831			38.6957		46.9722
0.88	0.41192	0.377136	0.374095			45.4271		42.4773
1.315	0.630784	0.600683	0.59552			42.9655		42.4773
1.975	0.97039	0.897841	0.885082			41.8824		32.04
2.965	1.11169	1.17565	1.15858			44.5		33.5274
4.445	1.24007	1.29762	1.25286			43.3186		27.5775
6.665	1.33363	1.38985	1.37861			32.963		34.277
10	1.49238	1.38295	1.40632			35.6		34.0703
						45.7714		32.3636
						2.36702		32.3636
						46.4632		21.2386
		Pf kinesin-8B-MD				45.7899		31.0152
X (μM)	Y1(ATP/s)	Y2 (ATP/s)	Y3 (ATP/s)			48.95		35.8472
0.001	0.0298181	0.0462532	0.0469169			38.6447		28.7941
0.002	0.0431234	0.0443746	0.0432159			24.475		35
0.004	0.0940502	0.0289108	0.0296071			41.0769		46.9722
0.008	0.0186417	0.0429231	0.0483358			39.7321		40.9113
0.016	0.0470383	0.043687	0.033458			40.4545		33.9048
0.032	0.0667649	0.0536563	0.0786476			44.5		31.2891
0.25	0.247953	0.210813				41.9571		42.5652
1	0.532349	0.525734				43.5111		32.3636
2	0.958335	1.06445				52.5909		31.15
4	1.00665	0.980677				42.8518		41.5333
						46.725		42.8519
						39.5556		34.0766
						44.5		34.6838
						37.825		34.2308
						57.85		45.9355
						46.8421		45.1449
						44.5		46.9722
						34.2308		44.5
						39.5556		49.4444
						46.6191		53.0577
						35.6		51.7162
						45.7714		39.8966
						2.36702		49.8134
						46.4632		51.5263
						45.7899		50.3553
						48.95		49.2679
						38.6447		52.3529
						24.475		42.872
						41.0769		44.5
						39.7321		45.8088
						40.4545		52.2391
								49.6346
								46.2338
								42.9107
								50.3043
								48.8627
								46.0345
								56.8085
								46.3803
								47.2245
								46.725
								49.8939
								48.7788
								41.8824
								50.4904
								51.0926
								45.6711
								47.6786
								36.9789
								41.4831
								39.8966
								47.4667
								59.3333
								46.4632
								45.9833
								46.0345
								47.4667
								54.3889
								51.9167
								52.0976
								35.6
								37.4737
								51.5263
								65.4412
								48.3696
								52.1724
								44.5
								52.2391
								50.8571
								62.3
								38.1429
								43.7054
								35.3718
								44.5
								59.3333
								34.3864
								51.9167
								54.9706
								43.0167
								52.3529
								36.3161
								50.7093
								49.4444
								55.0952
								47.4667
								51.0122
								37.4737
								51.9167
								27.8125
								48.2083

## Sheet: Fig2
Fig2b. Depolymerisation Rate (nm/s)							Fig2f. NADH absorbance (340 nm) (AU)								Fig2g. Depolymerisation Rate (nm/s)
no kinesin-8B	PbKinesin-8B-MD		PfKinesin-8B-MD					Pbkinesin-8B-MD			Pbkinesin-8B-MD E1023A				no kinesin-8B	Pbkinesin-8B-MD	Pbkinesin-8B-MDE1023A
	+ATP	+AMPPNP	+ATP	+AMPPNP			0	1.238	1.2895	1.2919	1.2642	1.291	1.301		0.170064	1.21364	0.617341
0.149162	1.81105	0.471176	3.79559	0.245856			10	1.2227	1.274	1.2767	1.2621	1.2891	1.2998		0.797931	0.747328	1.22057
0.247222	1.88471	0.416374	1.55233	0.301695			20	1.2037	1.2536	1.2567	1.2603	1.2883	1.2987		0.33209	0.576259	0.836242
0.198883	1.66355	0.505682	0.988889	0.295028			30	1.1829	1.2314	1.2332	1.2601	1.2879	1.2969		0.0689923	1.23231	0.672674
0	1.22477	0.194891	2.27234	0.543889			40	1.1613	1.2077	1.2091	1.2595	1.2874	1.2951		0.736943	1.09638	0.827907
0.0994413	2.1961	1.25706	1.13617	0.25			50	1.1372	1.1827	1.1826	1.2582	1.2854	1.2936		0.124476	1.68561	0.251412
0.0494444	0.788608	0.572515	1.25706	0.346111			60	1.1122	1.1555	1.157	1.2576	1.2839	1.2923		0.468421	1.64308	0.476786
0.2	0.476786	0.416374	0.526627	0.503774			70	1.0849	1.1277	1.1295	1.2568	1.2834	1.2926		0.167925	0.905085	0.206977
0.198883	2.99364	0.334586	0.707955	0.259223			80	1.0589	1.0996	1.0994	1.2559	1.2827	1.2907		0.353642	1.22016	0.780702
0.151705	1.66045	0.115584	1.66475	0.684615			90	1.0314	1.0686	1.0695	1.255	1.2815	1.2896		0.468421	1.4453	0.514451
0.198883	0.814024	0.547692	1.00059	0.523529			100	1.0038	1.0388	1.0395	1.2545	1.281	1.2893		0.268072	1.67529	0.468421
0.197778	0.705488	0.196324	0.57929	0.335849			110	0.9759	1.0085	1.0089	1.2538	1.2805	1.2881		0.746853	1.20451	0.737278
0	2.02515	0.322464	3.01782	0.503774			120	0.9494	0.9766	0.977	1.253	1.2795	1.287		0.0585526	1.01908	0.569186
0	0.266467	0.381429	4.85455	0.734862			130	0.9174	0.9451	0.9459	1.2534	1.2789	1.2863		0.180405	1.39478	0.852695
0.0983425	1.57059	0.504965	1.00059	0.34902			140	0.8874	0.9121	0.9129	1.2521	1.2785	1.2865		0.123611	1.10388	0.813714
0	0.209412	0.114103	0.894972	0.635714			150	0.857	0.8782	0.8793	1.2511	1.2771	1.2859		0.626761	1.28986	0.589759
0.0994413	2.31503	0.417187	1.49191	0.256731			160	0.8259	0.8457	0.8456	1.2512	1.277	1.2849		0.200752	0.809091	0.596951
0.149162	1.33234	0.586228	1.38444	0.659259			170	0.7939	0.8108	0.811	1.2503	1.2759	1.2846		0.671698	1.67293	0.445
0.0502825	0.624561	0.226752	2.51294	2.05385			180	0.7618	0.776	0.776	1.2499	1.2755	1.2839		0.2136	0.943939	0.426347
0.0494444	1.04706	0.36701	0.737278	0.0839623			190	0.7308	0.7403	0.7401	1.2495	1.276	1.2831		0.448201	1.52969	0.453503
0.0983425	1.91692	0.289431	0.931395	0.339048			200	0.6959	0.7043	0.7038	1.2481	1.2745	1.2822		0.158929	0.795935	1.07229
0.169524	0.57929	0.596951	1.71754	0.34902			210	0.6625	0.6672	0.6669	1.248	1.2734	1.2814		0.169524	0.988889	0.680255
0.0872549	0.65122	0.122759	0.98314	0.6675			220	0.629	0.6307	0.6307	1.2481	1.2733	1.281			0.62093	0.827907
0	1.65839	0.331677	1.99483	0.839623			230	0.5937	0.5923	0.5922	1.2473	1.2727	1.2806		0.107879	0	0.539394
0.17451	0.523529	0.117881	0.657386	0.669892			240	0.5575	0.5533	0.5531	1.2464	1.2716	1.2802		0.165839	1.20451	1.16548
0.176238	2.03429	0.515942	0.754237	0.505682			250	0.5224	0.5129	0.5158	1.2453	1.2708	1.2789		0.379878	1.35435	0.375301
0.0881188	0.572143	0.1	0.720231	0.296667			260	0.4836	0.4734	0.4731	1.2454	1.2703	1.2788		0.108537	0.809091	0.463006
0.089899	2.3878	0.409868	1.34848	0.719192			270	0.4479	0.4336	0.4329	1.2455	1.2694	1.278		0.055625	1.45037	0.776163
0.269697	0.705488	0.684615	0.958462	0.259223			280	0.4104	0.393	0.3927	1.2443	1.2692	1.2773		0.162805	1.40526
0.269697	1.34848	0.228205	0.792466	0.684615			290	0.3742	0.3518	0.3516	1.2434	1.2686	1.2767		0.217073	1.43971	0.884795
0.0917526	0.552795	0.162805	0.77651	0.623			300	0.3341	0.3111	0.3111	1.2426	1.2687	1.2759		0.110559		0.532934
0.0927083	2.13229	0.243836	1.068	0.317857											0.113376	0.948361	1.05
0	0.866372	0.468421	0.998131	0.55625											0.165839	1.13016	0.362209
0.089899	0.942353	0.426712	0.858772	0.317857											0.0539394	1.1125	1.19708
0.089899	1.63053	0.570513	1.81017	0.457714											0.114839	0.965891	0.813714
0.0881188	0.432639	0.128058	1.08778	0.566364											0.219753	1.10388	0.915429
0.0917526	1.86527	0.137984	1.67829	0.691262											0.225316	0.361789	0.15988
0	0.442236	0.351316	1.2936	0.20578											0.0577922	1.17686	0.874566
0.0881188	0.976829	0.32963	1.25706	0.206977											0.276398	0.65122	1.22759
0.440594	1.74821	0.471523	1.34622	0.780702											0.2225	1.12185	0.48253
0.176238	1.75401	0.451449	0.514451	0.426347											0.231169	1.05593	0.976829
0.176238	0.273006	0.124476	1.13837	0.209412											0.0552795	0.747899	0.62093
0.181633	1.50058	0.158929	0.92069	0.661143											0.273006	0.8544	0.60339
0	1.85168	0.291803	1.33757	0.572515											0.112658	0.980508	0.657386
0.0917526	0.441844	0.785294	1.69769	0.260234											0.283439	0.809091	0.351977
0.181633	1.18667	0.445	0.610286	0.55											0	1.66875	0.947929
0.0864078	1.6521	0.267669	0.966286	0.905085											0.391824	0.0717742	0.939752
0.089	0.789941	0.415333	0.517442	0.565896											0	0.94065	0.716092
0	0.947929	1.1125	0.664943	0.465698											0.0574194	1.39752	0.737278
0.0908163	1.61818	0.368639	0.915429	0.301695											0.113376	0.857831	1.37314
0.100565	2.25467	0.404545	0.717742	0.517442											0.167925	0.976829	0.206977
0.0491713	1.79195	0.267	1.34622	0.4											0	0.933065	0.505682
0.0497207	0.394304	0.539394	0.732941	0.1											0.160843	1.3748	0.85
0.150847	0.87362	0.137984	0.879651	0.505682											0.0536145	0.7832	0.776163
0	1.66205	0.409868	0.712	0.404545											0.121918	0.287097	0.287097
0.0502825	1.5614	0.254286	1.48333	0.0508571												1.72017	1.08035
0.102299	0.582738	0.547692	1.18324	0.613793												1.4453	0.728655
0.100565		0.505682	0.7832	0.362209												1.16721
0.0494444		0.48253	0.764844	0.310465												0.635714
0.0505682		0.720231	1.67529	0.712												1.08537
0.05		0.206977	0.314118	0.411561												1.21709
0		0.401935	0.312281	0.473964
0		0.214458	1.54335	0.502825
0.0494444		0.114103	1.67529	0.303409
0.0505682		0.541216	1.22575	0.154335
0.0497207		0.406857	0.569186	0.310465
0.0494444		0.659259	0.668786	0.263314
0		0.819018	0.712	0.31976
0.05		0.205385	1.61818	0
0.14958			0.517442	0.40226
0			0.728655	0.455114
0			0.411561	0.409195
0			1.32989	0.353977
0			0.362209	0.1
0.05			0.936842	0.60339
0.10289			0.308671	0.610286
0.101714			0.864571	0.60339
0			1.40526	0.832749
0.0494444			0.953571	0.955367
0			0.842604	0.502825
0.203429			0.842604	0.460345
0			0.463006	0.455114
0.0505682			0.57929	0.310465
0.104706			0.360116	0.89
0.0508571			0.837647	0.664943
0			0.732941	0.204598
0.15614			0.532934	0.40226
0.0514451			0.947929	0.728655
0.151705			1.03488	0.0505682
0.0511494			0.582738	0.203429
0			0.668786	0.05
0.103488			0.488415	0.247222
0.101136			0.942353	0.42381
0.157059			0.813714
0.104706			1.20864
0			1.5948
0.0508571			0.780702
0.1			0.692814
0.409195			0.68869
0.255747			0.741667
0.308671			1.10592
0.301695			0.837647
0			0.832749
0.157059			0.468421
0.473964
0.257225
0.356
0.101136
0.154335
0.4
0.153448
0.257225
0.102299

## Sheet: Fig4
			Fig4d. ATPase rate (ATP/s)
Pb kinesin-8B-MD						PbKinesin-8B-L2KIF5B						Pb kinesin-8B-MD-L12KIF5B
X (μM)	Y1 (ATP/s)	Y2 (ATP/s)	Y3 (ATP/s)			X (μM)	Y1 (ATP/s)	Y2 (ATP/s)	Y3 (ATP/s)			X (μM)	Y1 (ATP/s)	Y2 (ATP/s)	Y3 (ATP/s)
0.585	0.229215	0.20364	0.217831			8	0.583665	0.497781				8	0.120597	0.125098	0.125733
0.88	0.41192	0.377136	0.374095			5.335	0.409053	0.406428	0.376015			5.335	0.0875683	0.0865452	0.087429
1.315	0.630784	0.600683	0.59552			3.555	0.310661	0.327227	0.319733			3.555	0.0561264	0.0603181	0.0608739
1.975	0.97039	0.897841	0.885082			2.235	0.267468	0.277611	0.230816			2.235	0.0395041	0.0379029	0.0361997
2.965	1.11169	1.17565	1.15858			1.58	0.21441	0.210476	0.191036			1.58	0.0281364	0.0291414
4.445	1.24007	1.29762	1.25286			1.055	0.142869	0.143752	0.141794			1.055	0.0209607	0.019812	0.0204342
6.665	1.33363	1.38985	1.37861			0.7	0.08539	0.0869065	0.0879458			0.7	0.013304	0.016199	0.015384
10	1.49238	1.38295	1.40632			0.468	0.061387	0.0563113	0.0581162			0.468	0.0130314	0.00706052
						Fig4e. Depolymerisation rate (nm/s)
						no kinesin-8B	PbKinesin-8B-MD	PbKinesin-8B-L2KIF5B	PbKinesin-8B-L12KIF5B
						0.631206	3.35274	2.01802	0.487671
						0.639869	3.89007	0.57929	0.859659
						0.955705	3.14431	1.84512	0.448739
						0.178	3.7395	0.91697	0.988889
						0.643373	2.8254	0.895266	1.11916
						0.750602	3.70833	1.19134	0.0635714
						0.445	3.40522	0.684615	0.574194
						0.529762	3.5186	1.65932	0.639869
						0.87362	2.14458	0.639521	1.36503
						0.113376	3.83038	1.86144	0.234211
						0.884472	2.02785	0.639869	1.60407
						0.274691	3.06689	0.884472	0.226752
						0.426712	3.29178	1.66875	1.29557
						0.643373	2.92763	1.82164	0.287097
						0.86303	2.5	1.08397	1.07025
						0.160843	1.8679	0.6675	0.125352
						0.776163	3.3375	1.52883	1.01867
						0.118667	4.05735	1.93012	0.0640288
						0.719853	3.15443	0.581699	0.0609589
						0.799401	4.22179	1.81296	0.844937
						0.523529	3.14118	0.746452	1.10559
						0.547692	3.56	2.05385	0.128058
						0.928221	3.25192	0.702632	1.24817
						0.476786	2.75091	2.00118	0
						1.00993	3.51465	1.16813	1.18667
						0.104706	2.08418	0.689032	0.226752
						0.755152	4.35918	2.10789	1.42189
						0.411561	2.15758	0.477852	0.331677
						1.15822	3.69024	1.72437	0.601351
						0.712	2.58387	1.72437	0.955705
							3.35362	1.07707	0.370833
						0.586228	1.1125		0.951572
						0.113376	2.54286	1.25156	1.56039
						0.721622	3.63026	1.27904	0
						0.302721	2.225	0.851304	1.34848
						0.217073	2.87097	3.26939	0.107879
						0.855769	3.38587	1.18667
						0.165839	2.48817	2.40245	0.189362
						0.819737	3.916	1.19045	0.927083
						0.877465	3.16986	2.80485
						0.133835	2.42727	0.976129	1.40242
						0.114839	3.38587	2.65232
						0.761184		1.02038	0.530464
						0.323636	1.7593	1.47456	0.91697
						0.901266	3.41512	0.586228	0.315603
						0.225316	4.23293	1.1125	0.968707
						0.721622	3.3375	2.81453
						0.107229	5.50952	3.57066	0.189362
						0.879012	3.95556	1.09805	1.44625
						0	3.79559	2.74315	0.0574194
						0.814789	4.2381	1.39937	1.37346
						0.671698	3.79878	0.368276	0.132836
						0.306897	4.94444	2.82345	1.24061
						0.884106	2.88961	0.825166
						0.285256	2.11375	2.71418	0.627564
						0	3.59596	0.432639	0.752113
						1.0363	4.90748	3.18716	1.47351
						0.32561	2.05385	3.30066	0.0605442
						0.761184	2.87097	0.946809	0.420946
							3.77945	1.32922	0.761184
						0.055625	4.76786	2.85344	1.09805
						0.692814	4.61899	2.82914	0.188028
						0.109877	3.31163	1.09202	1.71366
						0.635714	4.79641	1.1125	0.392647
						0.106587	2.36948	3.25752	1.31409
						0.857831	3.6932	2.98741	0.125352
						0.109877	5.06806	0.515942
						0.692814	2.88649	3.04474	1.13837
						0.231169	2.17556	0.924675	0.362209
						1.32065	3.34424		0.955705
						0.386957	2.91273	1.72437	0.117105
						1.03742	4.005	1.44884	1.18291
						0.117105		2.21152	0.0601351
						0.988889	1.52883	0.285256	0.117105
						0.439506	3.24654	1.63254	0.362209
						0.179195	1.71154	2.4458	1.03742
						0.418121	2.36582	2.17556	0.117105
						0.229677	2.9488	0.86129	0.0601351
						0.639869	3.58239	0.809091	0.117105
						0.570513	3.67867	1.18667	0.930719
						0	2.35588	0.988889	0.257971
						0.819737	3.1188	2.52568	0.792466
						0.11195	3.13148	0.785294	0.133835
						1.0223	2.63704	2.78125	0.943046
						0.0532934	3.49448	0.616832	0.122759
						1.07025	2.39029	1.85417	0.589404
						0.33375	3.71772	1.46119	0.0570513
							3.17857	1.43356	0.484354
							3.36463		0.487671
							1.84717		1.17794
							1.98661		1.41098
							2.64066		0.121918
							4.00989		0.40719
							2.61765		0.91697
							4.06304		0.652667
							1.81633		0.866883
							3.00116		0.477852
							2.04779		0.929851
							2.492		0.506962
									0.914384
									0.6675
									0.311189
									0.982069
									0.220661
									1.61818
									0.922561

## Sheet: Fig5
			Fig5b. ATPase rate (ATP/s)
		Pbkinesin-8B-MD					Pbkinesin-8B-MDΔNL						Pf kinesin-8B-MD						Pfkinesin-8B-MDΔNL
	X (μM)	Y1 (ATP/s)	Y2 (ATP/s)	Y3 (ATP/s)			X (μM)	Y1 (ATP/s)	Y2 (ATP/s)	Y3 (ATP/s)			X (μM)	Y1 (ATP/s)	Y2 (ATP/s)	Y3 (ATP/s)			X	A:Y1	A:Y2	A:Y3
	0.585	0.229215	0.20364	0.217831			0.375	0.0596429	0.0542894	0.038109			0.001	0.0298181	0.0462532	0.0469169			0.001	0.0306649	0.0519916	0.0361989
	0.88	0.41192	0.377136	0.374095			0.595	0.0764762	0.0685997	0.072583			0.002	0.0431234	0.0443746	0.0432159			0.002	0.0565837	0.064613	0.0631729
	1.315	0.630784	0.600683	0.59552			0.955	0.102287	0.0807612	0.100428			0.004	0.0940502	0.0289108	0.0296071			0.004	0.0522683	0.0539042	0.0463869
	1.975	0.97039	0.897841	0.885082			1.525	0.126132	0.129861	0.125201			0.008	0.0186417	0.0429231	0.0483358			0.008	0.0348275	0.0479907	0.0525077
	2.965	1.11169	1.17565	1.15858			2.44	0.17386	0.174586				0.016	0.0470383	0.043687	0.033458			0.016	0.0612738	0.058036
	4.445	1.24007	1.29762	1.25286			3.905	0.199491	0.213799	0.31122			0.032	0.0667649	0.0536563	0.0786476			0.032	0.0760975	0.0542512	0.0683437
	6.665	1.33363	1.38985	1.37861			6.25	0.221859	0.24304	0.238933			0.25	0.247953	0.210813				0.1	0.109269	0.114408	0.121293
	10	1.49238	1.38295	1.40632			10	0.136311	0.288773	0.275446			1	0.532349	0.525734				0.25	0.149578
													2	0.958335	1.06445				0.5	0.212016	0.223474	0.206068
													4	1.00665	0.980677				1	0.332002	0.309669
													8	1.22495					2.5	0.426835	0.454675
																			4	0.454599
									Fig5c. Gliding rate (nm/s)
									no kinesin-8B	Pbkinesin-8B-MD	Pbkinesin-8B-MDΔNL	Pfkinesin-8B-MD	Pfkinesin-8B-MDΔNL
									3.91209	39.4812	4.91713	31.8917	0.601351
									3.12281	38.6957	3.3209	46.9722	1.26241
									0	45.4271	2.96667	42.4773	0.640288
									2.59223	42.9655	1.99254	42.4773	0
									0	41.8824	0	32.04	0
									3.01695	44.5	2	33.5274	1.22759
									5.6063	43.3186	2.59223	27.5775	1.51361
									2.40541	32.963	0.700787	34.277	0.309028
									1.64815	35.6	1.41833	34.0703	0.364754
									3.59596	45.7714	0.689922	32.3636	0
									2.9916	2.36702	0	32.3636	0.664179
									0.967391	46.4632	0.649635	21.2386	1.29927
									2.06977	45.7899	2.15323	31.0152	0.635714
									1.24476	48.95	1.66355	35.8472	0.631206
										38.6447	0.689922	28.7941	1.19463
									6.35714	24.475	3.38403	35	0.304795
									4.84354	41.0769	4.71523	46.9722	0.597315
									7.23577	39.7321	0.931937	40.9113	0.747899
									2.96667	40.4545	3.38403	33.9048	2.11905
									9.36842		0.687259	31.2891	1.89362
									12.9455	44.5	0.689922	42.5652	1.23611
									6.06818	41.9571	1.47107	32.3636	0.618056
									3.7672	43.5111	0	31.15	0.902027
									8.18391	52.5909	7.30597	41.5333	0.311189
									7.6973	42.8518	0.687259	42.8519	0.618056
										46.725	0.714859	34.0766	0
										39.5556	2	34.6838	0.577922
										44.5	0.714859	34.2308	1.57801
										37.825	0.757447	45.9355	2.10473
										57.85	0.809091	45.1449	0.585526
										46.8421	0.747899	46.9722	0
										44.5	5.31343	44.5	0
										34.2308	2	49.4444	0.960432
										39.5556	2.59223	53.0577	0.940141
										46.6191	3.3209	51.7162	1.27143
										37.0833	4.54082	39.8966	0.914384
										45.7361	2	49.8134	1.27143
											7.30597	51.5263	1.79195
											2.33188	50.3553	1.23611
											2	49.2679	0.908163
											0.687259	52.3529	1.64815
											0.700787	42.872	1.57801
											1.48954	44.5	0.626761
											0.700787	45.8088	0.644928
											2	52.2391	0.631206
											2.136	49.6346	1.78
											2.11905	46.2338	0.780702
											2.07782	42.9107	0.626761
											6.6473	50.3043	0.622378
											2.49533	48.8627	0.311189
											6.29293	46.0345	0.315603
											0.714859	56.8085	0.908163
											4.6114	46.3803	0
											3.81974	47.2245	0.306897
											2.20661	46.725	0.644928
											5.31343	49.8939	1.51361
											1.67136	48.7788	0.92069
											0.689922	41.8824	1.49329
											1.44715	50.4904	0.304795
											0.714859	51.0926	0
											2.79581	45.6711	0.927083
											3.01695	47.6786	0
											0	36.9789	0.601351
											1.99254	41.4831	0.306897
											0.747899	39.8966	0.601351
											2.96667	47.4667	0.618056
											2.87097	59.3333	0.458763
												46.4632	0
												45.9833	0.89
												46.0345	1.19463
												47.4667	0.908163
												54.3889	0.717742
												51.9167	1.51361
												52.0976	0.631206
												35.6	0.927083
												37.4737	0.664179
												51.5263	0.609589
												65.4412
												48.3696
												52.1724
												44.5
												52.2391
												50.8571
												62.3
												38.1429
												43.7054
												35.3718
												44.5
												59.3333
												34.3864
												51.9167
												54.9706
												43.0167
												52.3529
												36.3161
												50.7093
												49.4444
												55.0952
												47.4667
												51.0122
												37.4737
												51.9167
												27.8125
												48.2083
									Fig5d. Depolymerisation rate (nm/s)
									no kinesin-8B	Pbkinesin-8B-MD	Pbkinesin-8B-MDΔNL	Pfkinesin-8B-MD	Pfkinesin-8B-MDΔNL
									0.631206	3.35274	0.221118	3.79559	0.257225
									0.639869	3.89007	0.274691	1.55233	0
									0.955705	3.14431	0.0570513	0.988889	0.413953
									0.178	3.7395	0.312281	2.27234	0.20578
									0.643373	2.8254	0.221118	1.13617	0.203429
									0.750602	3.70833	0.231169	1.25706	0.208187
									0.445	3.40522	0.278125	0.526627	0.0523529
									0.529762	3.5186	0.219753	0.707955	0.593333
									0.87362	2.14458	0.42381	1.66475	0.610286
									0.113376	3.83038	0.426347	1.00059	0.511494
									0.884472	2.02785	0.0597315	0.57929	0.0532934
									0.274691	3.06689	0.228205	3.01782	0.101136
									0.426712	3.29178	0.217073	4.85455	0.416374
									0.643373	2.92763	0.165839	1.00059	0.257225
									0.86303	2.5	0.585526	0.894972	0.151705
									0.160843	1.8679	0.511494	1.49191	0.511494
									0.776163	3.3375	0.0511494	1.38444	0.0502825
									0.118667	4.05735		2.51294	0.301695
									0.719853	3.15443	0.0546012	0.737278	0.358046
									0.799401	4.22179	0.438732	0.931395	0.55625
									0.523529	3.14118	0.247222	1.71754	0.258721
									0.547692	3.56	0.382209	0.98314	0.0511494
									0.928221	3.25192	0.308671	1.99483	0.0508571
									0.476786	2.75091	0.32963	0.657386	0
									1.00993	3.51465	0.370833	0.754237	0.202273
									0.104706	2.08418	0.189362	0.720231	0.707955
									0.755152	4.35918	0.804217	1.34848	0.356
									0.411561	2.15758	0.181633	0.958462	0.305143
									1.15822	3.69024	0.723125	0.792466	0.610286
									0.712	2.58387	0.373427	0.77651	0.457714
										3.35362	0.432639	1.068	0.508571
									0.586228	1.1125	0.468421	0.998131	0.505682
									0.113376	2.54286	0.613793	0.858772	0.463006
									0.721622	3.63026	0.0581699	1.81017	0.25
									0.302721	2.225	0.0622378	1.08778	0.301695
									0.217073	2.87097	0.635714	1.67829	0.157059
									0.855769	3.38587	0.366471	1.2936	0.258721
									0.165839	2.48817	0.33375	1.25706	0.497902
									0.819737	3.916	0.247222	1.34622	0.234211
									0.877465	3.16986	0.261765	0.514451	0.368639
									0.133835	2.42727	0.43681	1.13837	0.672674
									0.114839	3.38587	0.234211	0.92069	0.366471
									0.761184		0.288961	1.33757	0.306897
									0.323636	1.7593	0.705488	1.69769	0.672674
									0.901266	3.41512	0.168987	0.610286	0.45
									0.225316	4.23293	0.45641	0.966286	0.20578
									0.721622	3.3375	0.356	0.517442	0.776163
									0.107229	5.50952	0.12027	0.664943	0.358046
									0.879012	3.95556	0.171154	0.915429	0.42381
									0	3.79559	0.623567	0.717742	0.25
									0.814789	4.2381	0.661486	1.34622	0.364327
									0.671698	3.79878	0.234211	0.732941	0.254286
									0.306897	4.94444	0.323636	0.879651	0.154335
									0.884106	2.88961	0.215758	0.712	0.113376
									0.285256	2.11375	0.420946	1.48333	0.155233
									0	3.59596	0.0618056	1.18324	0.242177
									1.0363	4.90748	0.434146	0.7832	0.348045
									0.32561	2.05385	0.166875	0.764844	0.404545
									0.761184	2.87097	0.663354	1.67529	0.308671
										3.77945	0.2225	0.314118	0.517442
									0.055625	4.76786	0.0566879	0.312281	0.150847
									0.692814	4.61899	0.819018	1.54335	0.616154
									0.109877	3.31163		1.67529
									0.635714	4.79641	0.491411	1.22575	0.702632
									0.106587	2.36948	0.118667	0.569186	0.608547
									0.857831	3.6932	0.404545	0.668786	0.532479
									0.109877	5.06806	0.0601351	0.712	0.476786
									0.692814	2.88649	0.179195	1.61818	0.301695
									0.231169	2.17556	0.0597315	0.517442	0.472566
									1.32065	3.34424	0.117105	0.728655	0.383621
									0.386957	2.91273	0.296667	0.411561	0.696522
									1.03742	4.005	0.184138	1.32989	0.317857
									0.117105		0.370833	0.362209	0.60339
									0.988889	1.52883	0.627564	0.936842	0.380342
									0.439506	3.24654	0.188028	0.308671	1.04706
									0.179195	1.71154	0.431515	0.864571	0.953571
									0.418121	2.36582	0.225316	1.40526
									0.229677	2.9488	0.479641	0.953571
									0.639869	3.58239	0.167925	0.842604
									0.570513	3.67867	0.503774	0.842604
									0	2.35588	0.176821	0.463006
									0.819737	3.1188	0.178	0.57929
									0.11195	3.13148	0.2225	0.360116
									1.0223	2.63704	0.170064	0.837647
									0.0532934	3.49448	0.530464	0.732941
									1.07025	2.39029	0.109877	0.532934
									0.33375	3.71772	0.40719	0.947929
										3.17857	0.167925	1.03488
										3.36463	0.564085	0.582738
										1.84717	0.300676	0.668786
										1.98661	0.536145	0.488415
										2.64066	0.173377	0.942353
										4.00989	0.229677	0.813714
										2.61765		1.20864
										4.06304		1.5948
										1.81633		0.780702
										3.00116		0.692814
										2.04779		0.68869
										2.492		0.741667
												1.10592
												0.837647
												0.832749
												0.468421

## Sheet: Fig S1
	Pb kinesin-8B
		MD							MD△NL								L12KIF5B							L2KIF5B								MD_SNAP										MD△NL_SNAP
									MD△NL
	Pf kinesin-8B
		MD								MD△NL
																				MD_SNAP
																													MD△NL_SNAP

## Sheet: Fig S2
		Gliding rate (nm/s)
		Pbkinesin-8B-MD				Pfkinesin-8B-MD
		Paclitaxel-stablised-MT	Polarised GMPCPP-MT			Paclitaxel-stablised-MT	Polarised GMPCPP-MT
		39.4812	34.8261			31.8917	42.1983
		38.6957	39.4143			46.9722	40.4545
		45.4271	37.2558			42.4773	41.7913
		42.9655	20.025			42.4773	49.3108
		41.8824	31.7857			32.04	44.5
		44.5	44.5			33.5274	45.7899
		43.3186	48.06			27.5775	47.7364
		32.963	50.0625			34.277	49.6066
		35.6	20.8298			34.0703	46.619
		45.7714	52.5909			32.3636	54.8188
		2.36702	26.8219			32.3636	45.8906
		46.4632	36.4091			21.2386
		45.7899	51.3462			31.0152	46.3803
		48.95	39.2303			35.8472	46.5227
		38.6447	42.9655			28.7941	47.7963
		24.475	38.8492			35	40.5619
		41.0769	54.6136			46.9722	45.7248
		39.7321	34.3286			40.9113
		40.4545	27.087			33.9048	37.6186
		44.5	17.0685			31.2891	33.787
		41.9571	42.6959			42.5652	38.8492
		43.5111	47.7246			32.3636	35.0986
		52.5909	37.0833			31.15	26.3487
		42.8518	45.7361			41.5333	42.4773
		46.725	38.5667			42.8519	34.7656
		39.5556	33.375			34.0766	29.4153
		44.5	40.9868			34.6838
		37.825	38.5667			34.2308
		57.85	38.1429			45.9355
		46.8421	56.2105			45.1449
		44.5	38.5168			46.9722
		34.2308	47.2325			44.5
		39.5556	33.375			49.4444
		46.6191	36.5128			53.0577
		37.0833	48.3143			51.7162
		45.7361				39.8966
						49.8134
						51.5263
						50.3553
						49.2679
						52.3529
						42.872
						44.5
						45.8088
						52.2391
						49.6346
						46.2338
						42.9107
						50.3043
						48.8627
						46.0345
						56.8085
						46.3803
						47.2245
						46.725
						49.8939
						48.7788
						41.8824
						50.4904
						51.0926
						45.6711
						47.6786
						36.9789
						41.4831
						39.8966
						47.4667
						59.3333
						46.4632
						45.9833
						46.0345
						47.4667
						54.3889
						51.9167
						52.0976
						35.6
						37.4737
						51.5263
						65.4412
						48.3696
						52.1724
						44.5
						52.2391
						50.8571
						62.3
						38.1429
						43.7054
						35.3718
						44.5
						59.3333
						34.3864
						51.9167
						54.9706
						43.0167
						52.3529
						36.3161
						50.7093
						49.4444
						55.0952
						47.4667
						51.0122
						37.4737
						51.9167
						27.8125
						48.2083

## Sheet: Fig S3
				Pbkinesin-8B-MD Tubulin-stimulated ATPase assay (ATP/s)
			X (μM)	Y1 (ATP/s)	Y2 (ATP/s)	Y3 (ATP/s)
			17.5	0.0426339	0.0398699	0.0368079
			11.7	0.0319153	0.0290085	0.0306616
			7.8	0.025116	0.0231159	0.0238036
			5.2	0.0204906	0.0183124	0.0212538
			3.5	0.0169436	0.0156436	0.0162521
			2.3	0.0159764	0.0143619	0.0149444
			1.5	0.0108845	0.00955219	0.0108577
			1	0.00701646	0.00898247	0.0091962

## Sheet: Fig S5+S6
										FSC plots
	Pbkinesin-8B-MD NN							Pbkinesin-8B-MD AMPPNP							Pfkinesin-8B-MD NN
	Spatial frequency (Å-1)	Half-map		Spatial frequency (Å-1)	Model-map			Spatial frequency (Å-1)	Half-map		Spatial frequency (Å-1)	Model-map			Spatial frequency (Å-1)	Half-map		Spatial frequency (Å-1)	Model-map
	0.001001	1		0	1			0.001001	1		0	1			0.001001	1		0	1
	0.001715	0.999998		0.00903342	0.995592			0.001653	1		0.00744048	0.999143			0.002205	0.999997		0.00933707	0.995346
	0.003429	0.999994		0.0180668	0.988982			0.003307	0.999996		0.014881	0.994814			0.004409	0.999996		0.0186741	0.980199
	0.005144	0.999995		0.0271003	0.943566			0.00496	0.999996		0.0223214	0.973629			0.006614	0.999957		0.0280112	0.911455
	0.006859	0.999978		0.0361337	0.928015			0.006614	0.999983		0.0297619	0.9233			0.008818	0.999973		0.0373483	0.906674
	0.008573	0.999989		0.0451671	0.901271			0.008267	0.999984		0.0372024	0.929535			0.011023	0.999781		0.0466853	0.864471
	0.010288	0.999947		0.0542005	0.88225			0.009921	0.999984		0.0446429	0.90699			0.013228	0.999814		0.0560224	0.821609
	0.012003	0.999754		0.063234	0.872808			0.011574	0.999826		0.0520833	0.907414			0.015432	0.999721		0.0653595	0.775086
	0.013717	0.999811		0.0722674	0.852231			0.013228	0.999946		0.0595238	0.892253			0.017637	0.999804		0.0746965	0.795272
	0.015432	0.999845		0.0813008	0.862438			0.014881	0.999873		0.0669643	0.880288			0.019841	0.999726		0.0840336	0.807843
	0.017147	0.999854		0.0903342	0.835889			0.016534	0.999854		0.0744048	0.87678			0.022046	0.999379		0.0933707	0.775038
	0.018861	0.999895		0.0993677	0.800311			0.018188	0.999909		0.0818452	0.884947			0.02425	0.999551		0.102708	0.730748
	0.020576	0.999765		0.108401	0.73598			0.019841	0.999835		0.0892857	0.858973			0.026455	0.999344		0.112045	0.675871
	0.022291	0.99946		0.117435	0.69284			0.021495	0.999719		0.0967262	0.846843			0.02866	0.999106		0.121382	0.656326
	0.024005	0.999405		0.126468	0.648693			0.023148	0.999515		0.104167	0.819224			0.030864	0.998976		0.130719	0.641998
	0.02572	0.999677		0.135501	0.622975			0.024802	0.999732		0.111607	0.796551			0.033069	0.998941		0.140056	0.574506
	0.027435	0.999274		0.144535	0.580067			0.026455	0.999591		0.119048	0.761698			0.035273	0.998832		0.149393	0.563836
	0.02915	0.998921		0.153568	0.546787			0.028108	0.999366		0.126488	0.749434			0.037478	0.998873		0.15873	0.552325
	0.030864	0.999189		0.162602	0.482355			0.029762	0.999526		0.133929	0.725007			0.039683	0.99851		0.168067	0.507888
	0.032579	0.998674		0.171635	0.472836			0.031415	0.999251		0.141369	0.670489			0.041887	0.997965		0.177404	0.515798
	0.034294	0.998856		0.180668	0.468751			0.033069	0.999159		0.14881	0.649034			0.044092	0.996608		0.186741	0.515997
	0.036008	0.998975		0.189702	0.483526			0.034722	0.999303		0.15625	0.644608			0.046296	0.99575		0.196078	0.541662
	0.037723	0.998981		0.198735	0.470958			0.036376	0.999056		0.16369	0.61163			0.048501	0.994146		0.205416	0.563912
	0.039438	0.999076		0.207769	0.488007			0.038029	0.999402		0.171131	0.603267			0.050705	0.994827		0.214753	0.566031
	0.041152	0.998711		0.216802	0.464636			0.039683	0.999415		0.178571	0.622443			0.05291	0.995126		0.22409	0.518426
	0.042867	0.997799		0.225836	0.390985			0.041336	0.999353		0.186012	0.639107			0.055115	0.995205		0.233427	0.452571
	0.044582	0.996737		0.234869	0.266205			0.042989	0.999008		0.193452	0.625317			0.057319	0.9938		0.242764	0.401297
	0.046296	0.997217		0.243902	0.104948			0.044643	0.998076		0.200893	0.651766			0.059524	0.993595		0.252101	0.326204
	0.048011	0.99662		0.252936	0.0428609			0.046296	0.998419		0.208333	0.663932			0.061728	0.992006		0.261438	0.231767
	0.049726	0.995956		0.261969	0.0592124			0.04795	0.997425		0.215774	0.65623			0.063933	0.990746		0.270775	0.155873
	0.05144	0.996254		0.271003	0.0721841			0.049603	0.997876		0.223214	0.62571			0.066138	0.991401		0.280112	0.111685
	0.053155	0.996448		0.280036	0.0404			0.051257	0.997833		0.230655	0.586573			0.068342	0.990573		0.289449	0.0588299
	0.05487	0.996659		0.28907	0.0381074			0.05291	0.997343		0.238095	0.549776			0.070547	0.990236		0.298786	0.0264449
	0.056584	0.996488		0.298103	0.0390588			0.054563	0.997532		0.245536	0.522821			0.072751	0.991328		0.308123	-0.00857386
	0.058299	0.996121		0.307136	0.0126184			0.056217	0.997367		0.252976	0.495358			0.074956	0.990541		0.31746	0.00356711
	0.060014	0.996129		0.31617	0.0244192			0.05787	0.996602		0.260417	0.462192			0.07716	0.990046		0.326797	-0.0158891
	0.061728	0.99533		0.325203	0.0228253			0.059524	0.997257		0.267857	0.415797			0.079365	0.989236		0.336134	0.000316586
	0.063443	0.993771		0.334237	0.0190301			0.061177	0.997107		0.275298	0.393149			0.08157	0.990642		0.345472	-0.0182879
	0.065158	0.994453		0.34327	-0.00672691			0.062831	0.997073		0.282738	0.376199			0.083774	0.987823		0.354809	0.00774681
	0.066872	0.992861		0.352304	0.00898118			0.064484	0.996912		0.290179	0.296128			0.085979	0.988108		0.364146	0.00124134
	0.068587	0.99279		0.361337	-0.00872891			0.066138	0.995299		0.297619	0.231667			0.088183	0.987074		0.373483	0.00709338
	0.070302	0.993356		0.37037	-0.0197503			0.067791	0.994861		0.30506	0.178703			0.090388	0.984365		0.38282	-0.0206738
	0.072016	0.990765						0.069444	0.994497		0.3125	0.105539			0.092593	0.982809		0.392157	0.000484269
	0.073731	0.992554						0.071098	0.992524		0.31994	0.0341886			0.094797	0.984164		0.401494	0.0109193
	0.075446	0.991968						0.072751	0.992901		0.327381	0.029485			0.097002	0.985319		0.410831	-0.00483183
	0.07716	0.990955						0.074405	0.991774		0.334821	0.00555605			0.099206	0.981628		0.420168	-0.00969262
	0.078875	0.990765						0.076058	0.99131		0.342262	-0.0228366			0.101411	0.977983		0.429505	-0.000845278
	0.08059	0.99034						0.077712	0.991374		0.349702	0.00592918			0.103616	0.979287		0.438842	-0.00359063
	0.082305	0.990803						0.079365	0.991058		0.357143	-0.00944961			0.10582	0.983584		0.448179	-0.0036622
	0.084019	0.990887						0.081019	0.991974		0.364583	-0.00148019			0.108025	0.982512		0.457516	-0.00267154
	0.085734	0.988688						0.082672	0.991002		0.372024	-0.0177655			0.110229	0.973619		0.466853	0.00704656
	0.087449	0.98844						0.084325	0.989483		0.379464	-0.0353698			0.112434	0.968294		0.47619	-0.00346904
	0.089163	0.988207						0.085979	0.990894		0.386905	0.00713649			0.114638	0.964547
	0.090878	0.986719						0.087632	0.990701		0.394345	-0.0120533			0.116843	0.962039
	0.092593	0.98704						0.089286	0.990702		0.401786	0.013981			0.119048	0.958333
	0.094307	0.986303						0.090939	0.990719		0.409226	-0.00797084			0.121252	0.950747
	0.096022	0.987831						0.092593	0.990009		0.416667	-0.00793152			0.123457	0.940961
	0.097737	0.986379						0.094246	0.991352		0.424107	0.0338348			0.125661	0.940789
	0.099451	0.985637						0.095899	0.991831		0.431548	-0.00184236			0.127866	0.943349
	0.101166	0.984044						0.097553	0.991347		0.438988	-0.00247701			0.130071	0.932786
	0.102881	0.98277						0.099206	0.989988		0.446429	0.00259764			0.132275	0.92358
	0.104595	0.982561						0.10086	0.988657		0.453869	0.000463684			0.13448	0.91448
	0.10631	0.981587						0.102513	0.989882		0.46131	0.0189832			0.136684	0.89145
	0.108025	0.98242						0.104167	0.991105		0.46875	0.0133362			0.138889	0.87037
	0.109739	0.980529						0.10582	0.991891		0.47619	-0.0020725			0.141093	0.83624
	0.111454	0.973783						0.107474	0.99036						0.143298	0.82183
	0.113169	0.972902						0.109127	0.986908						0.145503	0.814078
	0.114883	0.972032						0.11078	0.984353						0.147707	0.834669
	0.116598	0.970239						0.112434	0.98253						0.149912	0.836375
	0.118313	0.967049						0.114087	0.982698						0.152116	0.819964
	0.120027	0.962194						0.115741	0.81857						0.154321	0.808697
	0.121742	0.882839						0.117394	0.857553						0.156526	0.786271
	0.123457	0.891802						0.119048	0.887566						0.15873	0.759533
	0.125171	0.892051						0.120701	0.894082						0.160935	0.773237
	0.126886	0.899115						0.122355	0.888025						0.163139	0.764864
	0.128601	0.908571						0.124008	0.876281						0.165344	0.751609
	0.130315	0.910309						0.125661	0.884147						0.167549	0.736382
	0.13203	0.904916						0.127315	0.896301						0.169753	0.737754
	0.133745	0.893593						0.128968	0.880264						0.171958	0.738689
	0.13546	0.885871						0.130622	0.859818						0.174162	0.732012
	0.137174	0.868069						0.132275	0.85691						0.176367	0.692679
	0.138889	0.835191						0.133929	0.856925						0.178571	0.654116
	0.140604	0.811876						0.135582	0.830417						0.180776	0.659308
	0.142318	0.833886						0.137235	0.811326						0.182981	0.653528
	0.144033	0.817245						0.138889	0.819595						0.185185	0.650756
	0.145748	0.771075						0.140542	0.833415						0.18739	0.631005
	0.147462	0.76254						0.142196	0.827977						0.189594	0.616164
	0.149177	0.785298						0.143849	0.8232						0.191799	0.624893
	0.150892	0.806929						0.145503	0.832004						0.194004	0.643822
	0.152606	0.805469						0.147156	0.847353						0.196208	0.669445
	0.154321	0.785027						0.14881	0.862769						0.198413	0.68631
	0.156036	0.783557						0.150463	0.861492						0.200617	0.671273
	0.15775	0.765623						0.152116	0.851657						0.202822	0.641539
	0.159465	0.716683						0.15377	0.85406						0.205026	0.604794
	0.16118	0.70885						0.155423	0.852163						0.207231	0.601201
	0.162894	0.710326						0.157077	0.839654						0.209436	0.578542
	0.164609	0.702996						0.15873	0.843494						0.21164	0.548882
	0.166324	0.689902						0.160384	0.857403						0.213845	0.509393
	0.168038	0.68198						0.162037	0.856246						0.216049	0.518737
	0.169753	0.657111						0.16369	0.852026						0.218254	0.522172
	0.171468	0.651836						0.165344	0.84977						0.220459	0.517677
	0.173182	0.672833						0.166997	0.855443						0.222663	0.472536
	0.174897	0.688496						0.168651	0.868731						0.224868	0.437507
	0.176612	0.686286						0.170304	0.883814						0.227072	0.400548
	0.178326	0.650676						0.171958	0.882961						0.229277	0.34038
	0.180041	0.604135						0.173611	0.871006						0.231481	0.288341
	0.181756	0.576494						0.175265	0.861786						0.233686	0.265101
	0.183471	0.59907						0.176918	0.854439						0.235891	0.244063
	0.185185	0.607078						0.178571	0.851913						0.238095	0.223706
	0.1869	0.586519						0.180225	0.865355						0.2403	0.187347
	0.188615	0.566903						0.181878	0.870288						0.242504	0.154431
	0.190329	0.545102						0.183532	0.869537						0.244709	0.143146
	0.192044	0.493807						0.185185	0.868641						0.246914	0.140303
	0.193759	0.496393						0.186839	0.864124						0.249118	0.122589
	0.195473	0.524021						0.188492	0.858878						0.251323	0.087672
	0.197188	0.551787						0.190146	0.869754						0.253527	0.073253
	0.198903	0.57502						0.191799	0.890712						0.255732	0.067141
	0.200617	0.581295						0.193452	0.898405						0.257937	0.053671
	0.202332	0.579549						0.195106	0.898325						0.260141	0.048204
	0.204047	0.558069						0.196759	0.899194						0.262346	0.045898
	0.205761	0.517374						0.198413	0.90281						0.26455	0.03954
	0.207476	0.484898						0.200066	0.902509						0.266755	0.038073
	0.209191	0.465372						0.20172	0.894317						0.268959	0.027643
	0.210905	0.4567						0.203373	0.884698						0.271164	0.028991
	0.21262	0.445339						0.205026	0.883624						0.273369	0.025918
	0.214335	0.40111						0.20668	0.882516						0.275573	0.015958
	0.216049	0.356405						0.208333	0.881192						0.277778	0.016758
	0.217764	0.352172						0.209987	0.883528						0.279982	0.012853
	0.219479	0.356796						0.21164	0.879067						0.282187	0.002319
	0.221193	0.376806						0.213294	0.876883						0.284392	-0.00196
	0.222908	0.381902						0.214947	0.8876						0.286596	0.005502
	0.224623	0.357727						0.216601	0.900239						0.288801	0.005663
	0.226337	0.321715						0.218254	0.902415						0.291005	0.017961
	0.228052	0.275221						0.219907	0.895432						0.29321	0.013695
	0.229767	0.229542						0.221561	0.885466						0.295414	-0.00187
	0.231481	0.203269						0.223214	0.872172						0.297619	-0.00214
	0.233196	0.169547						0.224868	0.858913						0.299824	-0.00319
	0.234911	0.134467						0.226521	0.844367						0.302028	-0.000538
	0.236626	0.112092						0.228175	0.824333						0.304233	0.004764
	0.23834	0.092208						0.229828	0.808819						0.306437	-0.00578
	0.240055	0.068015						0.231481	0.797025						0.308642	0.005965
	0.24177	0.063668						0.233135	0.786598						0.310847	0.009797
	0.243484	0.052897						0.234788	0.781495						0.313051	0.005625
	0.245199	0.038827						0.236442	0.776726						0.315256	-0.00072
	0.246914	0.040312						0.238095	0.773629						0.31746	0.000202
	0.248628	0.028627						0.239749	0.768439						0.319665	-0.00415
	0.250343	0.039367						0.241402	0.75905						0.32187	-0.00247
	0.252058	0.022828						0.243056	0.745557						0.324074	-0.00987
	0.253772	0.016049						0.244709	0.727137						0.326279	0.000686
	0.255487	0.018513						0.246362	0.711924						0.328483	-0.00273
	0.257202	0.039908						0.248016	0.709878						0.330688	-0.00616
	0.258916	0.028851						0.249669	0.699042						0.332892	-0.00322
	0.260631	-0.00668						0.251323	0.670329						0.335097	-0.00267
	0.262346	-0.01104						0.252976	0.644377						0.337302	0.002469
	0.26406	0.005037						0.25463	0.624104						0.339506	0.004305
	0.265775	0.001681						0.256283	0.599028						0.341711	0.004586
	0.26749	0.002876						0.257937	0.555294						0.343915	-0.00423
	0.269204	0.005103						0.25959	0.516762						0.34612	0.005491
	0.270919	-0.00699						0.261243	0.509234						0.348325	-0.00427
	0.272634	0.001482						0.262897	0.51362						0.350529	-0.00503
	0.274348	-0.00223						0.26455	0.513234						0.352734	-0.00846
	0.276063	-0.00218						0.266204	0.516612						0.354938	-0.00226
	0.277778	-0.01682						0.267857	0.516223						0.357143	-0.00276
	0.279492	-0.01215						0.269511	0.49268						0.359347	0.004704
	0.281207	0.002721						0.271164	0.455454						0.361552	-0.00359
	0.282922	0.013159						0.272817	0.440462						0.363757	0.002491
	0.284636	0.005136						0.274471	0.445531						0.365961	0.013257
	0.286351	0.00934						0.276124	0.443826						0.368166	0.006679
	0.288066	0.01373						0.277778	0.434651						0.37037	0.005439
	0.289781	0.000435						0.279431	0.407887						0.372575	-0.003
	0.291495	0.009061						0.281085	0.359931						0.37478	0.002382
	0.29321	0.016726						0.282738	0.325754						0.376984	0.007457
	0.294925	0.014302						0.284392	0.303904						0.379189	-0.00669
	0.296639	0.021924						0.286045	0.317093						0.381393	-0.00148
	0.298354	0.015131						0.287698	0.322691						0.383598	0.002764
	0.300069	0.00816						0.289352	0.308004						0.385802	0.001048
	0.301783	0.013618						0.291005	0.286916						0.388007	-0.00558
	0.303498	0.00055						0.292659	0.264725						0.390212	0.000442
	0.305213	0.004737						0.294312	0.255597						0.392416	-0.00469
	0.306927	0.00928						0.295966	0.240919						0.394621	0.008187
	0.308642	0.000385						0.297619	0.213834						0.396825	0.002537
	0.310357	0.008718						0.299273	0.199443						0.39903	0.005794
	0.312071	0.017665						0.300926	0.180036						0.401235	0.006929
	0.313786	0.011888						0.302579	0.164791						0.403439	0.008287
	0.315501	0.018166						0.304233	0.15766						0.405644	-0.00137
	0.317215	0.011355						0.305886	0.15005						0.407848	-0.00646
	0.31893	4.37e-05						0.30754	0.14024						0.410053	-0.00521
	0.320645	0.004154						0.309193	0.134066						0.412258	-0.000969
	0.322359	0.005894						0.310847	0.131552						0.414462	-0.00102
	0.324074	0.010913						0.3125	0.122215						0.416667	-0.00502
	0.325789	0.019772						0.314153	0.122912						0.418871	-0.00365
	0.327503	0.002826						0.315807	0.122746						0.421076	-0.00374
	0.329218	0.002717						0.31746	0.114096						0.42328	0.001022
	0.330933	0.005704						0.319114	0.105174						0.425485	0.005882
	0.332647	-0.00601						0.320767	0.097744						0.42769	0.008902
	0.334362	-0.0031						0.322421	0.091963						0.429894	0.009659
	0.336077	0.002881						0.324074	0.086293						0.432099	0.001407
	0.337791	0.008592						0.325728	0.082442						0.434303	-0.000569
	0.339506	0.009444						0.327381	0.070829						0.436508	-0.00845
	0.341221	-0.00842						0.329034	0.062891						0.438713	0.001791
	0.342936	-0.00527						0.330688	0.05524						0.440917	0.004135
	0.34465	-0.00905						0.332341	0.050334						0.443122	0.002686
	0.346365	0.002101						0.333995	0.049192						0.445326	0.002625
	0.34808	0.002376						0.335648	0.041068						0.447531	0.006164
	0.349794	-0.01212						0.337302	0.045156						0.449735	0.00578
	0.351509	-0.00933						0.338955	0.041392						0.45194	0.003965
	0.353224	-0.00289						0.340608	0.034348						0.454145	0.000186
	0.354938	-0.000106						0.342262	0.039324						0.456349	0.00439
	0.356653	-0.01226						0.343915	0.037168						0.458554	-0.00119
	0.358368	-0.01384						0.345569	0.037861						0.460758	0.001226
	0.360082	-0.00859						0.347222	0.030455						0.462963	-0.00242
	0.361797	-0.01036						0.348876	0.023857						0.465168	-0.00296
	0.363512	-0.0018						0.350529	0.02531						0.467372	-0.00289
	0.365226	0.001567						0.352183	0.022443						0.469577	-0.000473
	0.366941	6.06e-05						0.353836	0.02655						0.471781	0.003422
	0.368656	0.00264						0.355489	0.027925						0.473986	0.009476
	0.37037	0.005062						0.357143	0.021391						0.47619	0.011234
								0.358796	0.024437
								0.36045	0.021151
								0.362103	0.018861
								0.363757	0.016862
								0.36541	0.020319
								0.367064	0.012215
								0.368717	0.008691
								0.37037	0.012965
								0.372024	0.011817
								0.373677	0.009029
								0.375331	0.006432
								0.376984	0.010267
								0.378638	0.010321
								0.380291	0.006805
								0.381944	0.004723
								0.383598	0.005198
								0.385251	0.006344
								0.386905	0.007816
								0.388558	0.015031
								0.390212	0.014542
								0.391865	0.010731
								0.393519	0.004713
								0.395172	-0.000996
								0.396825	-0.00479
								0.398479	-0.00474
								0.400132	-0.000764
								0.401786	-0.00123
								0.403439	0.006395
								0.405093	0.001701
								0.406746	0.002535
								0.408399	0.008628
								0.410053	0.009875
								0.411706	0.007825
								0.41336	0.00206
								0.415013	0.005155
								0.416667	0.00153
								0.41832	-0.000733
								0.419974	0.002947
								0.421627	-0.00654
								0.42328	-0.00856
								0.424934	-0.00393
								0.426587	-0.00349
								0.428241	-0.008
								0.429894	-0.00864
								0.431548	-0.00388
								0.433201	-0.000621
								0.434855	-0.000669
								0.436508	0.000242
								0.438161	0.000345
								0.439815	0.004641
								0.441468	0.009568
								0.443122	0.004598
								0.444775	0.007599
								0.446429	0.01077
								0.448082	0.006577
								0.449735	0.008017
								0.451389	0.002488
								0.453042	0.006082
								0.454696	0.009229
								0.456349	0.007406
								0.458003	0.000876
								0.459656	-0.00174
								0.46131	0.001319
								0.462963	0.003841
								0.464616	0.007973
								0.46627	0.005473
								0.467923	0.00493
								0.469577	0.005322
								0.47123	0.002402
								0.472884	0.002467
								0.474537	0.005354
								0.47619	0.002952

## Sheet: Fig S9
	Fig S9d ring diameter (nm)					Fig S9e rim thickness (nm)
	PbKinesin-8B-MD	PbKinesin-8B-MD-L2KIF5B	PbKinesin-8B-MD-L12KIF5B			PbKinesin-8B-MD	PbKinesin-8B-MD-L2KIF5B	PbKinesin-8B-MD-L12KIF5B
	42.9	45.5	38.862			10.677	9.488	4.893
	46.6	40.7	46.222			7.55	10.085	3.739
	50.8	46.4	42.713			7.628	9.814	3.014
	44.2	37.6	44.38			8.977	8.151	5.033
	39.8	48.2	50.693			9.914	8.911	4.263
	44.2	38.1	38.973			7.931	7.55	3.854
	46.4	42	44.551			8.977	8.247	3.37
	46.1	47.2	42.688			7.931	10.435	4.957
	44.2	49	43.092			9.794	9.55	5.948
	42.2	46.4	39.949			8.528	6.897	4.015
	42.9	48.8	38.116			8.175	7.55	3.762
	46.4	53	41.595			8.435	7.543	2.804
	44	42.2	42.694			7.856	9.399	3.135
	46.4	43.4	48.06			7.576	9.043	5.016
	44.2	48.8	48.598			6.175	7.55
	42	47.2	46.104			8.711	9.734
	42	42	44.258
	42.5	46.8	45.519
	46.6	44.4
	42.9	44.7
	43.5	40.7
	45.5	45
	42.5	48.6
	46.6	45
	44.2	53.2
	44	46.8
	49	46.4
	49.4	47.2
	39.8	48
	44.2	37.7
	42.9	50.8
	43.5	46.1
	44.7	43.4
	43.4	40
	42	46.4
	44.4	47.2
	46.4	49.4
	41.7	47.2
	46.6	42.2
	41.9	44
	42	40.3
	37.6	46.4
	45	45.3
	46.4	42
	42.5	45.5
	49.4	42
	47.6	46.8
	44.4	46.4
	49	42.5
	42.2	44.7
	42	45.5
	45.5
	44.7

## Sheet: FigS10_Exp1
Identified Proteins	Accession Number	Molecular Weight	Kinesin-8BGFP	WTGFP
kinesin-8B | location=PbANKA_02_v3:104935-109753(+) | protein_length=1460 | sequence_SO=chromosome | SO=protein_coding_gene | is_pseudo=false	PBANKA_0202700	169 kDa	80	0
Cluster of sp|P04264|K2C1_HUMAN Keratin, type II cytoskeletal 1 OS=Homo sapiens GN=KRT1 PE=1 SV=6	sp|P04264|K2C1_HUMAN Keratin, type II cytoskeletal 1 OS=Homo sapiens GN=KRT1 PE=1 SV=6 [3]	66 kDa	66	21
sp|P04264|K2C1_HUMAN Keratin, type II cytoskeletal 1 OS=Homo sapiens GN=KRT1 PE=1 SV=6	sp|P04264|K2C1_HUMAN Keratin, type II cytoskeletal 1 OS=Homo sapiens GN=KRT1 PE=1 SV=6	66 kDa	36	12
fructose-bisphosphate aldolase 2 | location=PbANKA_13_v3:415870-417320(-) | protein_length=369 | sequence_SO=chromosome | SO=protein_coding_gene | is_pseudo=false	PBANKA_1308600	40 kDa	30	7
heat shock protein 70 | location=PbANKA_07_v3:454582-456663(-) | protein_length=693 | sequence_SO=chromosome | SO=protein_coding_gene | is_pseudo=false	PBANKA_0711900	75 kDa	27	24
sp|P35908|K22E_HUMAN Keratin, type II cytoskeletal 2 epidermal OS=Homo sapiens GN=KRT2 PE=1 SV=2	sp|P35908|K22E_HUMAN Keratin, type II cytoskeletal 2 epidermal OS=Homo sapiens GN=KRT2 PE=1 SV=2	65 kDa	26	8
sp|P35527|K1C9_HUMAN Keratin, type I cytoskeletal 9 OS=Homo sapiens GN=KRT9 PE=1 SV=3	sp|P35527|K1C9_HUMAN Keratin, type I cytoskeletal 9 OS=Homo sapiens GN=KRT9 PE=1 SV=3	62 kDa	25	8
tubulin beta chain, putative | location=PbANKA_12_v3:282779-284936(-) | protein_length=445 | sequence_SO=chromosome | SO=protein_coding_gene | is_pseudo=false	PBANKA_1206900	50 kDa	24	10
elongation factor 1-alpha | location=PbANKA_11_v3:1253535-1254866(-) | protein_length=443 | sequence_SO=chromosome | SO=protein_coding_gene | is_pseudo=false	PBANKA_1133300 (+1)	49 kDa	20	18
Cluster of alpha tubulin 2 | location=PbANKA_05_v3:848149-849830(+) | protein_length=450 | sequence_SO=chromosome | SO=protein_coding_gene | is_pseudo=false (PBANKA_0522700)	PBANKA_0522700 [2]	50 kDa	20	7
heat shock protein 90, putative | location=PbANKA_08_v3:279866-283023(+) | protein_length=720 | sequence_SO=chromosome | SO=protein_coding_gene | is_pseudo=false	PBANKA_0805700	83 kDa	19	16
lactate dehydrogenase, putative | location=PbANKA_13_v3:1580511-1581990(-) | protein_length=334 | sequence_SO=chromosome | SO=protein_coding_gene | is_pseudo=false	PBANKA_1340400	37 kDa	18	0
glyceraldehyde-3-phosphate dehydrogenase | location=PbANKA_13_v3:1039995-1041245(+) | protein_length=337 | sequence_SO=chromosome | SO=protein_coding_gene | is_pseudo=false	PBANKA_1326400	37 kDa	15	13
meiosis-specific nuclear structural protein 1, putative | location=PbANKA_14_v3:416433-417887(+) | protein_length=484 | sequence_SO=chromosome | SO=protein_coding_gene | is_pseudo=false	PBANKA_1409600	60 kDa	14	0
elongation factor 2, putative | location=PbANKA_13_v3:624965-627463(+) | protein_length=832 | sequence_SO=chromosome | SO=protein_coding_gene | is_pseudo=false	PBANKA_1314800	93 kDa	13	11
T-complex protein 1 subunit beta, putative | location=PbANKA_04_v3:188892-190669(-) | protein_length=533 | sequence_SO=chromosome | SO=protein_coding_gene | is_pseudo=false	PBANKA_0405200	59 kDa	13	4
contam_sp|P00761|TRYP_PIG Trypsin OS=Sus scrofa PE=1 SV=1	contam_sp|P00761|TRYP_PIG Trypsin OS=Sus scrofa PE=1 SV=1	24 kDa	13	13
ribonucleoside-diphosphate reductase large subunit, putative | location=PbANKA_06_v3:509994-512749(+) | protein_length=847 | sequence_SO=chromosome | SO=protein_coding_gene | is_pseudo=false	PBANKA_0611600	97 kDa	13	0
dynein heavy chain, putative | location=PbANKA_04_v3:578979-596483(+) | protein_length=5834 | sequence_SO=chromosome | SO=protein_coding_gene | is_pseudo=false	PBANKA_0416100	685 kDa	12	0
Cluster of contam_sp|P02769|ALBU_BOVIN Serum albumin OS=Bos taurus GN=ALB PE=1 SV=4	contam_sp|P02769|ALBU_BOVIN Serum albumin OS=Bos taurus GN=ALB PE=1 SV=4 [2]	69 kDa	11	0
pyruvate kinase, putative | location=PbANKA_11_v3:940783-943039(+) | protein_length=511 | sequence_SO=chromosome | SO=protein_coding_gene | is_pseudo=false	PBANKA_1125600	56 kDa	10	12
phosphoglycerate kinase, putative | location=PbANKA_08_v3:912835-914085(+) | protein_length=416 | sequence_SO=chromosome | SO=protein_coding_gene | is_pseudo=false	PBANKA_0823400	45 kDa	10	4
HSP40, subfamily A, putative | location=PbANKA_06_v3:487686-489406(-) | protein_length=424 | sequence_SO=chromosome | SO=protein_coding_gene | is_pseudo=false	PBANKA_0610900	48 kDa	9	7
60S ribosomal protein L4, putative | location=PbANKA_11_v3:264086-265321(-) | protein_length=411 | sequence_SO=chromosome | SO=protein_coding_gene | is_pseudo=false	PBANKA_1106700	46 kDa	9	9
14-3-3 protein | location=PbANKA_07_v3:480414-481905(-) | protein_length=262 | sequence_SO=chromosome | SO=protein_coding_gene | is_pseudo=false	PBANKA_0712600	30 kDa	9	8
L-lactate dehydrogenase | location=PbANKA_13_v3:1573731-1574681(+) | protein_length=316 | sequence_SO=chromosome | SO=protein_coding_gene | is_pseudo=false	PBANKA_1340100	34 kDa	8	6
dynein heavy chain, putative | location=PbANKA_09_v3:920490-936218(-) | protein_length=5176 | sequence_SO=chromosome | SO=protein_coding_gene | is_pseudo=false	PBANKA_0925400	605 kDa	8	0
enolase, putative | location=PbANKA_12_v3:544052-545611(+) | protein_length=446 | sequence_SO=chromosome | SO=protein_coding_gene | is_pseudo=false	PBANKA_1214300	49 kDa	8	5
contam_sp|P02769|ALBU_BOVIN Serum albumin OS=Bos taurus GN=ALB PE=1 SV=4	contam_sp|P02769|ALBU_BOVIN Serum albumin OS=Bos taurus GN=ALB PE=1 SV=4	69 kDa	8	0
karyopherin beta, putative | location=PbANKA_12_v3:1489931-1493311(+) | protein_length=1126 | sequence_SO=chromosome | SO=protein_coding_gene | is_pseudo=false	PBANKA_1238800	128 kDa	7	10
T-complex protein 1 subunit alpha, putative | location=PbANKA_09_v3:611343-613111(+) | protein_length=543 | sequence_SO=chromosome | SO=protein_coding_gene | is_pseudo=false	PBANKA_0916200	60 kDa	7	5
ATP-dependent 6-phosphofructokinase, putative | location=PbANKA_08_v3:674000-677899(-) | protein_length=1299 | sequence_SO=chromosome | SO=protein_coding_gene | is_pseudo=false	PBANKA_0816400	147 kDa	7	4
T-complex protein 1 subunit theta, putative | location=PbANKA_03_v3:376168-377920(+) | protein_length=543 | sequence_SO=chromosome | SO=protein_coding_gene | is_pseudo=false	PBANKA_0310900	61 kDa	7	3
DNA/RNA-binding protein Alba 1, putative | location=PbANKA_14_v3:905727-906455(-) | protein_length=242 | sequence_SO=chromosome | SO=protein_coding_gene | is_pseudo=false	PBANKA_1423300	27 kDa	7	5
alpha tubulin 2 | location=PbANKA_05_v3:848149-849830(+) | protein_length=450 | sequence_SO=chromosome | SO=protein_coding_gene | is_pseudo=false	PBANKA_0522700	50 kDa	6	1
heat shock protein 110, putative | location=PbANKA_12_v3:740764-743274(+) | protein_length=836 | sequence_SO=chromosome | SO=protein_coding_gene | is_pseudo=false	PBANKA_1219300	95 kDa	6	3
T-complex protein 1 subunit gamma, putative | location=PbANKA_14_v3:1695399-1697112(+) | protein_length=542 | sequence_SO=chromosome | SO=protein_coding_gene | is_pseudo=false	PBANKA_1444100	61 kDa	6	2
Cluster of Keratin, type I cytoskeletal 10 (sp|P13645|K1C10_HUMANKeratin, type I cytoskeletal 10 OS=Homo sapiens GN=KRT10 PE=1 SV=6)	sp|P13645|K1C10_HUMANKeratin, type I cytoskeletal 10 OS=Homo sapiens GN=KRT10 PE=1 SV=6 [3]	?	6	1
actin I | location=PbANKA_14_v3:2267380-2268510(+) | protein_length=376 | sequence_SO=chromosome | SO=protein_coding_gene | is_pseudo=false	PBANKA_1459300	42 kDa	5	10
T-complex protein 1 subunit zeta, putative | location=PbANKA_01_v3:291081-292796(+) | protein_length=543 | sequence_SO=chromosome | SO=protein_coding_gene | is_pseudo=false	PBANKA_0107300	61 kDa	5	3
T-complex protein 1 subunit delta, putative | location=PbANKA_11_v3:1277972-1280363(+) | protein_length=529 | sequence_SO=chromosome | SO=protein_coding_gene | is_pseudo=false	PBANKA_1134100	58 kDa	5	5
GTP-binding nuclear protein RAN/TC4, putative | location=PbANKA_09_v3:1111332-1112130(+) | protein_length=214 | sequence_SO=chromosome | SO=protein_coding_gene | is_pseudo=false	PBANKA_0930300	25 kDa	5	7
hypoxanthine-guanine phosphoribosyltransferase, putative | location=PbANKA_12_v3:398943-400099(-) | protein_length=231 | sequence_SO=chromosome | SO=protein_coding_gene | is_pseudo=false	PBANKA_1210800	27 kDa	5	13
triosephosphate isomerase, putative | location=PbANKA_13_v3:211752-212896(+) | protein_length=248 | sequence_SO=chromosome | SO=protein_coding_gene | is_pseudo=false	PBANKA_1303800	28 kDa	5	0
tetratricopeptide repeat protein, putative | location=PbANKA_06_v3:223498-225431(-) | protein_length=330 | sequence_SO=chromosome | SO=protein_coding_gene | is_pseudo=false	PBANKA_0604300	39 kDa	5	0
conserved Plasmodium protein, unknown function | location=PbANKA_13_v3:827417-830117(-) | protein_length=789 | sequence_SO=chromosome | SO=protein_coding_gene | is_pseudo=false	PBANKA_1320100	93 kDa	5	0
centrin-2, putative | location=PbANKA_13_v3:481788-482534(-) | protein_length=168 | sequence_SO=chromosome | SO=protein_coding_gene | is_pseudo=false	PBANKA_1310400	19 kDa	5	3
chromatin assembly factor 1 subunit C, putative | location=PbANKA_02_v3:115741-117081(+) | protein_length=446 | sequence_SO=chromosome | SO=protein_coding_gene | is_pseudo=false	PBANKA_0203000	51 kDa	5	0
Keratin, type I cytoskeletal 10	sp|P13645|K1C10_HUMANKeratin, type I cytoskeletal 10 OS=Homo sapiens GN=KRT10 PE=1 SV=6	?	5	1
dynein heavy chain, putative | location=PbANKA_05_v3:302326-318255(-) | protein_length=5309 | sequence_SO=chromosome | SO=protein_coding_gene | is_pseudo=false	PBANKA_0507300	624 kDa	4	0
purine nucleoside phosphorylase, putative | location=PbANKA_11_v3:511874-512608(-) | protein_length=244 | sequence_SO=chromosome | SO=protein_coding_gene | is_pseudo=false	PBANKA_1113000	27 kDa	4	7
dynamin-like protein, putative | location=PbANKA_09_v3:130352-133246(+) | protein_length=814 | sequence_SO=chromosome | SO=protein_coding_gene | is_pseudo=false	PBANKA_0903600	94 kDa	4	10
nucleosome assembly protein | location=PbANKA_08_v3:794165-795597(-) | protein_length=267 | sequence_SO=chromosome | SO=protein_coding_gene | is_pseudo=false	PBANKA_0819900	32 kDa	4	3
peptidyl-prolyl cis-trans isomerase, putative | location=PbANKA_12_v3:622027-622539(+) | protein_length=170 | sequence_SO=chromosome | SO=protein_coding_gene | is_pseudo=false	PBANKA_1216500	19 kDa	4	3
RuvB-like helicase 3, putative | location=PbANKA_11_v3:1444288-1445715(-) | protein_length=475 | sequence_SO=chromosome | SO=protein_coding_gene | is_pseudo=false	PBANKA_1138200	54 kDa	4	0
nucleosome assembly protein, putative | location=PbANKA_06_v3:172167-173845(-) | protein_length=345 | sequence_SO=chromosome | SO=protein_coding_gene | is_pseudo=false	PBANKA_0602700	40 kDa	4	3
radial spoke head protein 9, putative | location=PbANKA_14_v3:1193252-1194331(+) | protein_length=359 | sequence_SO=chromosome | SO=protein_coding_gene | is_pseudo=false	PBANKA_1431500	42 kDa	4	0
conserved Plasmodium protein, unknown function | location=PbANKA_07_v3:711743-714589(-) | protein_length=755 | sequence_SO=chromosome | SO=protein_coding_gene | is_pseudo=false	PBANKA_0719700	89 kDa	4	0
T-complex protein 1 subunit epsilon, putative | location=PbANKA_12_v3:703321-704928(-) | protein_length=535 | sequence_SO=chromosome | SO=protein_coding_gene | is_pseudo=false	PBANKA_1218200	59 kDa	3	4
calcium-dependent protein kinase 4 | location=PbANKA_06_v3:632420-634181(+) | protein_length=528 | sequence_SO=chromosome | SO=protein_coding_gene | is_pseudo=false	PBANKA_0615200	61 kDa	3	0
protein disulfide-isomerase, putative | location=PbANKA_09_v3:549526-550797(+) | protein_length=423 | sequence_SO=chromosome | SO=protein_coding_gene | is_pseudo=false	PBANKA_0914300	49 kDa	3	7
cell division cycle protein 48 homologue, putative | location=PbANKA_11_v3:702878-705451(-) | protein_length=815 | sequence_SO=chromosome | SO=protein_coding_gene | is_pseudo=false	PBANKA_1118600	91 kDa	3	5
6-phosphogluconate dehydrogenase, decarboxylating, putative | location=PbANKA_13_v3:765291-766709(+) | protein_length=472 | sequence_SO=chromosome | SO=protein_coding_gene | is_pseudo=false	PBANKA_1318400	53 kDa	3	3
trailer hitch homolog | location=PbANKA_13_v3:88173-89186(-) | protein_length=337 | sequence_SO=chromosome | SO=protein_coding_gene | is_pseudo=false	PBANKA_1301300	39 kDa	3	4
calcyclin binding protein, putative | location=PbANKA_14_v3:2024480-2025160(-) | protein_length=226 | sequence_SO=chromosome | SO=protein_coding_gene | is_pseudo=false	PBANKA_1452600	27 kDa	3	4
40S ribosomal protein S8e, putative | location=PbANKA_10_v3:1382338-1383324(-) | protein_length=218 | sequence_SO=chromosome | SO=protein_coding_gene | is_pseudo=false	PBANKA_1033900	25 kDa	3	2
serine hydroxymethyltransferase, putative | location=PbANKA_14_v3:1941751-1943388(+) | protein_length=442 | sequence_SO=chromosome | SO=protein_coding_gene | is_pseudo=false	PBANKA_1450200	50 kDa	3	0
40S ribosomal protein S5, putative | location=PbANKA_13_v3:492684-494081(+) | protein_length=271 | sequence_SO=chromosome | SO=protein_coding_gene | is_pseudo=false	PBANKA_1310800	30 kDa	3	0
40S ribosomal protein S3, putative | location=PbANKA_13_v3:1185082-1186355(+) | protein_length=222 | sequence_SO=chromosome | SO=protein_coding_gene | is_pseudo=false	PBANKA_1329300	25 kDa	3	4
DNA replication licensing factor MCM2, putative | location=PbANKA_10_v3:998709-1001816(-) | protein_length=971 | sequence_SO=chromosome | SO=protein_coding_gene | is_pseudo=false	PBANKA_1024900	111 kDa	3	2
DNA/RNA-binding protein Alba 3, putative | location=PbANKA_12_v3:192634-193274(-) | protein_length=107 | sequence_SO=chromosome | SO=protein_coding_gene | is_pseudo=false	PBANKA_1204400	12 kDa	3	3
armadillo repeat protein PF16 | location=PbANKA_09_v3:655120-656909(-) | protein_length=509 | sequence_SO=chromosome | SO=protein_coding_gene | is_pseudo=false	PBANKA_0917400	58 kDa	3	0
40S ribosomal protein S4, putative | location=PbANKA_09_v3:1499958-1501019(+) | protein_length=261 | sequence_SO=chromosome | SO=protein_coding_gene | is_pseudo=false	PBANKA_0941500	30 kDa	3	2
gamete egress and sporozoite traversal protein | location=PbANKA_13_v3:547285-548389(-) | protein_length=249 | sequence_SO=chromosome | SO=protein_coding_gene | is_pseudo=false	PBANKA_1312700	29 kDa	3	0
histone H4, putative | location=PbANKA_09_v3:1513619-1513930(+) | protein_length=103 | sequence_SO=chromosome | SO=protein_coding_gene | is_pseudo=false	PBANKA_0941900	11 kDa	3	2
thioredoxin reductase, putative | location=PbANKA_08_v3:957403-959331(-) | protein_length=642 | sequence_SO=chromosome | SO=protein_coding_gene | is_pseudo=false	PBANKA_0824700	71 kDa	3	0
flagellar outer arm dynein-associated protein, putative | location=PbANKA_05_v3:172045-172736(-) | protein_length=101 | sequence_SO=chromosome | SO=protein_coding_gene | is_pseudo=false	PBANKA_0504300	12 kDa	3	0
centrin-1, putative | location=PbANKA_02_v3:217848-219296(-) | protein_length=168 | sequence_SO=chromosome | SO=protein_coding_gene | is_pseudo=false	PBANKA_0206300	20 kDa	3	0
kinesin-13, putative | location=PbANKA_14_v3:2234208-2237556(+) | protein_length=1025 | sequence_SO=chromosome | SO=protein_coding_gene | is_pseudo=false	PBANKA_1458300	117 kDa	3	0
glideosome-associated connector | location=PbANKA_11_v3:1426696-1434816(+) | protein_length=2605 | sequence_SO=chromosome | SO=protein_coding_gene | is_pseudo=false	PBANKA_1137800	291 kDa	2	26
endoplasmic reticulum chaperone BiP, putative | location=PbANKA_08_v3:755408-757677(+) | protein_length=651 | sequence_SO=chromosome | SO=protein_coding_gene | is_pseudo=false	PBANKA_0818900	72 kDa	2	8
osmiophilic body protein G377 | location=PbANKA_14_v3:2376127-2383947(-) | protein_length=2606 | sequence_SO=chromosome | SO=protein_coding_gene | is_pseudo=false	PBANKA_1463000	309 kDa	2	0
hexokinase, putative | location=PbANKA_11_v3:853291-854775(+) | protein_length=494 | sequence_SO=chromosome | SO=protein_coding_gene | is_pseudo=false	PBANKA_1122900	55 kDa	2	5
protein disulfide-isomerase, putative | location=PbANKA_07_v3:143845-145402(+) | protein_length=482 | sequence_SO=chromosome | SO=protein_coding_gene | is_pseudo=false	PBANKA_0702800	55 kDa	2	3
60S ribosomal protein L13-2, putative | location=PbANKA_14_v3:910790-911537(-) | protein_length=215 | sequence_SO=chromosome | SO=protein_coding_gene | is_pseudo=false	PBANKA_1423500	25 kDa	2	0
V-type proton ATPase subunit B, putative | location=PbANKA_10_v3:226677-228317(-) | protein_length=494 | sequence_SO=chromosome | SO=protein_coding_gene | is_pseudo=false	PBANKA_1003800	56 kDa	2	2
eukaryotic initiation factor 4a, putative | location=PbANKA_13_v3:1297871-1299452(+) | protein_length=398 | sequence_SO=chromosome | SO=protein_coding_gene | is_pseudo=false	PBANKA_1331900	45 kDa	2	4
T-complex protein 1 subunit eta, putative | location=PbANKA_04_v3:240132-241895(-) | protein_length=539 | sequence_SO=chromosome | SO=protein_coding_gene | is_pseudo=false	PBANKA_0406500	60 kDa	2	5
40S ribosomal protein S19, putative | location=PbANKA_05_v3:851991-852951(+) | protein_length=172 | sequence_SO=chromosome | SO=protein_coding_gene | is_pseudo=false	PBANKA_0522800	20 kDa	2	2
Hsp70/Hsp90 organizing protein, putative | location=PbANKA_10_v3:486878-488557(-) | protein_length=559 | sequence_SO=chromosome | SO=protein_coding_gene | is_pseudo=false	PBANKA_1010500	66 kDa	2	3
eukaryotic translation initiation factor 3 subunit A, putative | location=PbANKA_14_v3:1114547-1118338(-) | protein_length=1263 | sequence_SO=chromosome | SO=protein_coding_gene | is_pseudo=false	PBANKA_1428700	152 kDa	2	2
eukaryotic translation initiation factor 3 subunit D, putative | location=PbANKA_12_v3:240629-242242(+) | protein_length=537 | sequence_SO=chromosome | SO=protein_coding_gene | is_pseudo=false	PBANKA_1206100	62 kDa	2	3
microgamete surface protein MiGS, putative | location=PbANKA_14_v3:1897825-1900136(-) | protein_length=577 | sequence_SO=chromosome | SO=protein_coding_gene | is_pseudo=false	PBANKA_1449000	65 kDa	2	0
plasmepsin IV | location=PbANKA_10_v3:1404093-1405445(-) | protein_length=450 | sequence_SO=chromosome | SO=protein_coding_gene | is_pseudo=false	PBANKA_1034400	50 kDa	2	6
DNA/RNA-binding protein Alba 4, putative | location=PbANKA_13_v3:2295446-2296682(-) | protein_length=374 | sequence_SO=chromosome | SO=protein_coding_gene | is_pseudo=false	PBANKA_1360300	42 kDa	2	4
elongation factor 1-gamma, putative | location=PbANKA_13_v3:1980669-1982131(+) | protein_length=403 | sequence_SO=chromosome | SO=protein_coding_gene | is_pseudo=false	PBANKA_1352000	47 kDa	2	6
lysine--tRNA ligase, putative | location=PbANKA_13_v3:2395548-2397626(-) | protein_length=578 | sequence_SO=chromosome | SO=protein_coding_gene | is_pseudo=false	PBANKA_1362900	67 kDa	2	6
60S acidic ribosomal protein P0, putative | location=PbANKA_09_v3:676248-677195(-) | protein_length=315 | sequence_SO=chromosome | SO=protein_coding_gene | is_pseudo=false	PBANKA_0918000	35 kDa	2	0
60S ribosomal protein L12, putative | location=PbANKA_12_v3:1233943-1234732(-) | protein_length=165 | sequence_SO=chromosome | SO=protein_coding_gene | is_pseudo=false	PBANKA_1231800	18 kDa	2	3
exportin-7, putative | location=PbANKA_08_v3:505117-509696(-) | protein_length=1160 | sequence_SO=chromosome | SO=protein_coding_gene | is_pseudo=false	PBANKA_0811300	135 kDa	2	2
40S ribosomal protein S16, putative | location=PbANKA_14_v3:913169-914008(+) | protein_length=144 | sequence_SO=chromosome | SO=protein_coding_gene | is_pseudo=false	PBANKA_1423600	16 kDa	2	3
thioredoxin peroxidase 1 | location=PbANKA_13_v3:168768-169355(+) | protein_length=195 | sequence_SO=chromosome | SO=protein_coding_gene | is_pseudo=false	PBANKA_1302800	22 kDa	2	0
receptor for activated c kinase, putative | location=PbANKA_07_v3:184777-186319(+) | protein_length=322 | sequence_SO=chromosome | SO=protein_coding_gene | is_pseudo=false	PBANKA_0703900	36 kDa	2	2
ADP-ribosylation factor 1, putative | location=PbANKA_05_v3:198487-199559(-) | protein_length=181 | sequence_SO=chromosome | SO=protein_coding_gene | is_pseudo=false	PBANKA_0505100	21 kDa	2	3
conserved protein, unknown function | location=PbANKA_03_v3:42182-43084(-) | protein_length=91 | sequence_SO=chromosome | SO=protein_coding_gene | is_pseudo=false	PBANKA_0301300	10 kDa	2	0
ADP,ATP carrier protein 1, putative | location=PbANKA_05_v3:731281-732186(-) | protein_length=301 | sequence_SO=chromosome | SO=protein_coding_gene | is_pseudo=false	PBANKA_0520200	34 kDa	2	2
Hsc70-interacting protein, putative | location=PbANKA_12_v3:1601845-1603291(+) | protein_length=423 | sequence_SO=chromosome | SO=protein_coding_gene | is_pseudo=false	PBANKA_1242300	48 kDa	2	2
1-cys peroxiredoxin, putative | location=PbANKA_12_v3:1070916-1071578(-) | protein_length=220 | sequence_SO=chromosome | SO=protein_coding_gene | is_pseudo=false	PBANKA_1228000	25 kDa	2	2
RuvB-like helicase 1, putative | location=PbANKA_14_v3:1064943-1067063(+) | protein_length=507 | sequence_SO=chromosome | SO=protein_coding_gene | is_pseudo=false	PBANKA_1427700	58 kDa	2	0
skeleton-binding protein 1 | location=PbANKA_11_v3:83394-85785(+) | protein_length=762 | sequence_SO=chromosome | SO=protein_coding_gene | is_pseudo=false	PBANKA_1101300	91 kDa	2	2
calmodulin, putative | location=PbANKA_10_v3:491601-492348(+) | protein_length=149 | sequence_SO=chromosome | SO=protein_coding_gene | is_pseudo=false	PBANKA_1010600	17 kDa	2	0
conserved protein, unknown function | location=PbANKA_11_v3:308276-309718(+) | protein_length=364 | sequence_SO=chromosome | SO=protein_coding_gene | is_pseudo=false	PBANKA_1108000	43 kDa	2	0
nucleoside diphosphate kinase, putative | location=PbANKA_01_v3:179179-185103(-) | protein_length=1657 | sequence_SO=chromosome | SO=protein_coding_gene | is_pseudo=false	PBANKA_0104400	196 kDa	2	0
glutamate--tRNA ligase, putative | location=PbANKA_13_v3:2365520-2367931(-) | protein_length=803 | sequence_SO=chromosome | SO=protein_coding_gene | is_pseudo=false	PBANKA_1362000	94 kDa	2	0
WD repeat-containing protein 16, putative | location=PbANKA_13_v3:2349366-2352348(-) | protein_length=723 | sequence_SO=chromosome | SO=protein_coding_gene | is_pseudo=false	PBANKA_1361500	85 kDa	2	0
conserved Plasmodium protein, unknown function | location=PbANKA_08_v3:68780-71017(+) | protein_length=745 | sequence_SO=chromosome | SO=protein_coding_gene | is_pseudo=false	PBANKA_0801500	89 kDa	2	0
conserved Plasmodium protein, unknown function | location=PbANKA_10_v3:1358068-1359210(-) | protein_length=307 | sequence_SO=chromosome | SO=protein_coding_gene | is_pseudo=false	PBANKA_1033700	36 kDa	2	0
serine/threonine protein phosphatase 2B catalytic subunit A | location=PbANKA_12_v3:1046852-1048553(-) | protein_length=531 | sequence_SO=chromosome | SO=protein_coding_gene | is_pseudo=false	PBANKA_1227400	61 kDa	2	0
protein SOC3 | location=PbANKA_13_v3:245031-248476(+) | protein_length=461 | sequence_SO=chromosome | SO=protein_coding_gene | is_pseudo=false	PBANKA_1304500	55 kDa	2	0
adenylate kinase 2, putative | location=PbANKA_07_v3:530833-531660(-) | protein_length=275 | sequence_SO=chromosome | SO=protein_coding_gene | is_pseudo=false	PBANKA_0713900	32 kDa	2	0
alpha tubulin 1 | location=PbANKA_04_v3:663999-666052(-) | protein_length=453 | sequence_SO=chromosome | SO=protein_coding_gene | is_pseudo=false	PBANKA_0417700	50 kDa	1	2
polyubiquitin, putative | location=PbANKA_06_v3:468199-469324(+) | protein_length=229 | sequence_SO=chromosome | SO=protein_coding_gene | is_pseudo=false	PBANKA_0610300 (+1)	26 kDa	1	0
contam_sp|O77727|K1C15_SHEEP Keratin, type I cytoskeletal 15 OS=Ovis aries GN=KRT15 PE=2 SV=1	contam_sp|O77727|K1C15_SHEEP Keratin, type I cytoskeletal 15 OS=Ovis aries GN=KRT15 PE=2 SV=1	49 kDa	1	0

[truncated: 1 more sheets: FigS10_Exp2]
